# Supplementary material for: Vitamin D Receptor Regulates the Expression of the Grainyhead-Like 1 Gene
Source: Int J Mol Sci. 2024 Jul 19;25(14):7913. doi: 10.3390/ijms25147913 (PMC11276664; doi:10.3390/ijms25147913)
Supplement: Supplementary file 1 [file ijms-25-07913-s001.zip › Supplementary Table S1.xlsx]

## Sheet: Arkusz1
GTRD results	ID	Sequence (chromosome) name	From	To	Length	Strand	Type	Property: antibody.set	Property: cell.set	Property: exp.set	Property: id	Property: peak-caller.count	Property: peak-caller.list	Property: peak-caller.set	Property: peak.count	Property: summit	Property: treatment.set
GRHL1	80209	2	9972744	9972818	75	?	TF binding site	homemade	LNCaP (prostate carcinoma)	EXP034463	514092	3	MACS2;GEM;SISSRS	GEM;MACS2;SISSRS	3	37
GRHL2	160357	8	101481678	101481762	85	?	TF binding site	VDR	THP-1 (acute monocytic leukemia)	EXP033393	1064868	2	PICS;SISSRS	PICS;SISSRS	2	42	unstimulated
GRHL2	160358	8	101485502	101485586	85	?	TF binding site	VDR	THP-1 (acute monocytic leukemia)	EXP033393;EXP000242	1064871	2	SISSRS;PICS	PICS;SISSRS	2	42	unstimulated;1?,25(OH)2D3
GRHL2	160359	8	101492709	101492752	44	?	TF binding site	homemade;VDR;anti-VDR (Santa Cruz, C-20, sc-1008, lot# H1216);...	renal cortex;LS180 (colon cancer);primary prostate epithelial cells;LNCaP (prostate carcinoma)	EXP034463;EXP058400;EXP059659;EXP000135	1064873	3	MACS2;SISSRS;GEM	GEM;MACS2;SISSRS	8	22	;Treatment: 50 nM 1,25-VitaminD3 for 2 hrs;Sex: female;1,25(OH)2D3
GRHL2	160360	8	101499858	101499942	85	?	TF binding site	VDR	THP-1 (acute monocytic leukemia)	EXP033393	1064878	2	PICS;SISSRS	PICS;SISSRS	2	42	unstimulated
GRHL2	160361	8	101501529	101501623	95	?	TF binding site	VDR (Cell Signaling Technologies CST 12550)	THP-1 (acute monocytic leukemia)	EXP037995	1064881	2	MACS2;SISSRS	MACS2;SISSRS	2	47	100 nM 1,25(OH)2D3 for 24h
GRHL2	160362	8	101504389	101504416	28	?	TF binding site	VDR (Cell Signaling Technologies CST 12550);anti-VDR (Santa Cruz, C-20, sc-1008, lot# H1216)	renal cortex;THP-1 (acute monocytic leukemia)	EXP037995;EXP059659	1064885	2	MACS2;SISSRS	MACS2;SISSRS	3	14	;Sex: female;100 nM 1,25(OH)2D3 for 24h
GRHL2	160363	8	101504738	101504822	85	?	TF binding site	VDR (Cell Signaling Technologies CST 12550);anti-VDR (Santa Cruz, C-20, sc-1008, lot# H1216)	renal cortex;THP-1 (acute monocytic leukemia)	EXP037995;EXP059659	1064886	2	PICS;MACS2	MACS2;PICS	3	42	100 nM 1,25(OH)2D3 for 24h;Sex: female
GRHL2	160364	8	101516045	101516089	45	?	TF binding site	VDR (Cell Signaling Technologies CST 12550);VDR;sc-1008	GM10855 (female B-cells);GM10861 (female B-cells);THP-1 (acute monocytic leukemia)	EXP037994;EXP037993;EXP000242;EXP037995;EXP000347;EXP000345	1064896	4	PICS;GEM;SISSRS;PICS;MACS2;GEM;SISSRS	GEM;MACS2;PICS;SISSRS	14	22	calcitriol;100 nM 1,25(OH)2D3 for 24h;100 nM 1,25(OH)2D3 for 2h;EtOH for 24h;1?,25(OH)2D3
GRHL3	1920	1	24284061	24284155	95	?	TF binding site	Sc-1008x	LX-2 (hepatic stellate cells)	EXP031489	11081	2	MACS2;SISSRS	MACS2;SISSRS	2	47	100nM calcipotriol + 1ng/ml TGFb
GRHL3	1921	1	24284137	24284211	75	?	TF binding site	Sc-1008x;anti-VDR (C-20x, sc-1008x, rabbit polyclonal, Santa Cruz)	primary prostate epithelial cells;LX-2 (hepatic stellate cells)	EXP058400;EXP031489	11082	2	GEM;MACS2	GEM;MACS2	2	37	Treatment: 50 nM 1,25-VitaminD3 for 2 hrs;100nM calcipotriol + 1ng/ml TGFb
GRHL3	1922	1	24294991	24295065	75	?	TF binding site	Sc-1008x	LX-2 (hepatic stellate cells)	EXP031489	11092	2	MACS2;GEM	GEM;MACS2	2	37	100nM calcipotriol + 1ng/ml TGFb
GRHL3	1923	1	24297614	24297698	85	?	TF binding site	VDR (Cell Signaling Technologies CST 12550);anti-VDR	THP-1 (acute monocytic leukemia);primary foreskin fibroblasts	EXP037201;EXP037995	11094	2	PICS;MACS2	MACS2;PICS	2	42	vehicle treated control;100 nM 1,25(OH)2D3 for 24h
GRHL3	1924	1	24353056	24353130	75	?	TF binding site	VDR (Cell Signaling Technologies CST 12550)	THP-1 (acute monocytic leukemia)	EXP037995	11120	3	MACS2;PICS;GEM	GEM;MACS2;PICS	3	37	100 nM 1,25(OH)2D3 for 24h
